# Supplementary material for: From Resistance Mechanism to Green Application: Discovery of Rutaevin as a Key Phytoalexin in Larch and Cross-Species Resource Optimization
Source: Plants (Basel). 2025 Sep 23;14(19):2947. doi: 10.3390/plants14192947 (PMC12526420; doi:10.3390/plants14192947)
Supplement: Supplementary file 1 [file plants-14-02947-s001.zip]

Archive with 1 entries (1 files):
- plants-3852885-supplementary.pdf
